# Supplementary material for: Synthesis and Anti-Cancer Activity In Vitro of Synephrine Derivatives
Source: Biomolecules. 2024 Dec 24;15(1):2. doi: 10.3390/biom15010002 (PMC11762542; doi:10.3390/biom15010002)
Supplement: Supplementary file 1 [file biomolecules-15-00002-s001.zip]

Archive with 1 entries (1 files):
- biomolecules-3286022-supplementary.pdf
